# Supplementary material for: Identifying off-target effects of etomoxir reveals that carnitine palmitoyltransferase I is essential for cancer cell proliferation independent of β-oxidation
Source: PLoS Biol. 2018 Mar 29;16(3):e2003782. doi: 10.1371/journal.pbio.2003782 (PMC5892939; doi:10.1371/journal.pbio.2003782)
Supplement: S1 Data — (XLSX) [file pbio.2003782.s001.xlsx]

## Sheet: Fig 1A
%	AC(8:0)	AC(10:0)	AC(12:0)	AC(14:0)	AC(16:0)	AC(18:0)	AC(18:1)
Control	1	1	1	1	1	1	1
10uM EX	0.188931	0.163646	0.0898317	0.0728236	0.0912725	0.143487	0.0631326
200uM EX	0.0792486	0.0560196	0.0327178	0.0282938	0.0379224	0.0734957	0.0423728
SEM_control	0.0670368	0.109591	0.0777028	0.105192	0.0592595	0.0703946	0.0485174
SEM_10uM	0.0718755	0.0147065	0.0164026	0.00475116	0.0233425	0.019636	0.0174691
SEM_200uM	0.0428007	0.00527688	0.00813234	0.00307486	0.0118812	0.00537056	0.0270672
p value (10 vs 200)	0.274519	0.0109044	0.0542462	0.00261613	0.135338	0.0616098	0.565482
peak area	AC(8:0)	AC(10:0)	AC(12:0)	AC(14:0)	AC(16:0)	AC(18:0)	AC(18:1)
10uM	76877	59793	102089	411096	2840678	1161640	2290561
10uM	120941	75272	98422	343229	3331835	1341386	4043121
10uM	274492	56702	167349	427021	6229305	1822643	NA
200uM	30916	20449	29345	124495	1102220	636197	717661
200uM	137367	25946	66237	182083	2789952	760069	4840347
200uM	29831	19251	38397	152405	1260600	819398	818470
ctrl	782106	323251	1297517	4287693	40101381	8642198	45317241
ctrl	944899	470057	1572902	5792744	49072011	10882688	52992865
ctrl	772900	378531	1224571	6141582	46703392	10621968	52175056

## Sheet: Fig 1B
Isotopologue	Control	10uM	200uM EX	SEM_ctrl	SEM_10	SEM_200
0	0.96332	0.996557	0.99992	0.00168164	0.000115662	4.72582e-05
1	0	0	0	0	0	0
2	0.0359567	0.00308667	0	0.00158808	0.000100885	0
3	0.000236667	0.00011	0	0.000106823	2.51661e-05	0
4	0.000423333	0.000213333	3.33333e-06	6.98411e-05	2.18581e-05	3.33333e-06
5	5.33333e-05	2.66667e-05	6e-05	6.66667e-06	2.66667e-05	3.4641e-05
6	1e-05	1e-05	2e-05	1e-05	1e-05	2e-05
%	ctrl_1	ctrl_2	ctrl_3	10_1	10_2	10_3	200_1	200_2	200_3
0	0.96295	0.96061	0.9664	0.99663	0.99671	0.99633	0.99999	0.99983	0.99994
1	0	0	0	0	0	0	0	0	0
2	0.03616	0.0386	0.03311	0.00304	0.00294	0.00328	0	0	0
3	0.00045	0.00014	0.00012	8e-05	9e-05	0.00016	0	0	0
4	0.00038	0.00056	0.00033	0.00017	0.00023	0.00024	1e-05	0	0
5	6e-05	6e-05	4e-05	8e-05	0	0	0	0.00012	6e-05
6	0	3e-05	0	0	3e-05	0	0	6e-05	0

## Sheet: Fig 1C
time	0	23	47.25	71.5	95
Control	0.0966667	0.151067	0.3159	0.652	0.907
10uM EX	0.0966667	0.1516	0.3634	0.663	0.97
200uM EX	0.0966667	0.131733	0.2983	0.49	0.711
SD_control	0.0136137	0.0276963	0.0192066	0.0242212	0.0384187
SD_10	0.0136137	0.011753	0.0214584	0.0562257	0.0562257
SD_200	0.0136137	0.0161288	0.0131144	0.0177388	0.0177388
unit: million cells per well
	11/13/16 12pm
cells/well	0	average
		96666.7
1	112000
2	86000
3	92000
	11/14/16 11am
cell/ml	23h		counting in 0.4mL
control1	387000	399000
	291000	297000
control2	440000	452000
10uM EX	351000	357000
	398000	410000
200uM EX	339000	345000
	286000	274000
	375000	357000
	11/15/16 11:15am
control	754000	743000
	826000	836000
10uM EX	842000	848000
	973000	949000
	908000	931000
200uM EX	782000	765000
	718000	718000
	11/16/16 11:30am
control	1560000	1600000
	1670000	1690000
10uM	1610000	1480000
	1760000	1780000
200uM	1170000	1210000
	1250000	1270000
	11/17/16 11:00am
control	2170000	2200000
	2350000	2350000
10uM	2480000	2430000
	2400000	2390000
200uM	1700000	1710000
	1880000	1820000

## Sheet: Fig 2A
%	Glucose uptake	Lactate excretion	Glutamine uptake	Glutamate excretion	PA uptake	OA uptake
control	1	1	1	1	1	1
10uM EX	1.00935	0.998218	1.01918	0.709688	0.93042	0.894208
200uM EX	1.03452	1.04826	1.00548	2.00888	1.30304	1.32732
SEM_ctrl	0.00306354	0.0238268	0.0675911	0.0527365	0.0118683	0.0524061
SEM_10	0.0172689	0.00708693	0.019183	0.0560347	0.0104182	0.0125971
SEM_200	0.00932045	0.00839202	0.0358726	0.0176753	0.0493396	0.0293537
media	Glucose	Glc_IS		Glucose (umol per well)	Glc uptake rate	Glutamine	Gln_IS		Glutamine (umol)		Glutamate	Glu_IS		Glutamate		Lactate	lac_IS		Lactate (umol per well)		PA	IS	OA			PA(nmol per well)	OA (nmol per well)	PA
ctrl	43555603	32113905	1.35628	30.5164	31.7552	4287118	7078742	0.605633	2.72535	3.08119	457235	1389150	0.329147	0.148116	0.124604	3877924	9435487	0.410994	1.84947	1.83191	3029451	535628	4363364	5.65589	8.14626	127.257	183.291	135.736	221.905
KD	46454235	31619818	1.46915	33.0559		4575898	6461046	0.708229	3.18703		388441	1356648	0.286324	0.128846		3967527	9691239	0.409393	1.84227		3482872	572433	5532502	6.08433	9.66489	136.897	217.46
10uM	47397682	33237601	1.42603	32.0856		4395548	6513458	0.674841	3.03678		350233	1392812	0.251457	0.113156		4226408	10537361	0.401088	1.8049		3663179	609554	6081974	6.00961	9.97774	135.216	224.499
200uM	42117533	30215325	1.39391	31.363		4038018	6017372	0.67106	3.01977		320593	1332109	0.240666	0.1083		4239150	10418391	0.406891	1.83101		3302722	550068	5470278	6.00421	9.94473	135.095	223.756
			#DIV/0!	#DIV/0!				#DIV/0!	#DIV/0!				#DIV/0!	#DIV/0!				#DIV/0!	#DIV/0!					#DIV/0!	#DIV/0!	#DIV/0!	#DIV/0!
ctrl1	31752663	35088420	0.904933	20.361		2797787	6205110	0.450884	2.02898		617640	1307413	0.472414	0.212586		28166233	9548205	2.9499	13.2745		2429621	692147	4537883	3.51027	6.55624	78.981	147.515
ctrl2	33233746	33648285	0.98768	22.2228	-1.33477	3165665	5800264	0.545779	2.45601	-0.154466	583734	1272748	0.458641	0.206388	0.0129804	30213928	9417190	3.20838	14.4377	0.908032	2518013	647043	4866079	3.89157	7.52049	87.5603	169.211	-5.50694	-10.6422
ctrl3	34133504	34550142	0.987941	22.2287	-1.33514	3276812	6095620	0.537568	2.41906	-0.152142	609844	1238834	0.492273	0.221523	0.0139322	31159625	9786060	3.18408	14.3284	0.901156	2532663	640604	4905566	3.95355	7.65772	88.955	172.299	-5.59465	-10.8364
ctrl4	33711475	34262668	0.983913	22.138	-1.32944	3127975	6115864	0.511453	2.30154	-0.144751	573646	1173054	0.489019	0.220059	0.0138402	29360062	9778160	3.00262	13.5118	0.849797	2467491	620870	4490294	3.97425	7.23226	89.4206	162.726	-5.62394	-10.2343
ctrl5	32206366	34956019	0.92134	20.7301		3063255	6444487	0.47533	2.13898		546573	1187704	0.460193	0.207087		28541627	9912734	2.87929	12.9568		2364124	657657	4509094	3.59477	6.8563	80.8823	154.267
			#DIV/0!	#DIV/0!				#DIV/0!	#DIV/0!				#DIV/0!	#DIV/0!				#DIV/0!	#DIV/0!					#DIV/0!	#DIV/0!	#DIV/0!	#DIV/0!
			#DIV/0!	#DIV/0!				#DIV/0!	#DIV/0!				#DIV/0!	#DIV/0!				#DIV/0!	#DIV/0!					#DIV/0!	#DIV/0!	#DIV/0!	#DIV/0!
10uM 1	32993145	34090428	0.967813	21.7758	-1.29042	3121003	6225710	0.501309	2.25589		479005	1113882	0.430032	0.193514	0.0120195	31455769	9822083	3.20256	14.4115	0.895124	2399982	592346	4541934	4.05166	7.6677	91.1623	172.523	-5.66225	-10.7157
10uM 2	32426879	33644432	0.963811	21.6858	-1.28483	3188275	6133847	0.519784	2.33903	-0.145281	435768	1095559	0.397759	0.178991	0.0111175	30917544	9732590	3.1767	14.2952	0.887898	2347947	586913	4393126	4.0005	7.48514	90.0113	168.416	-5.59076	-10.4606
10uM 3	33573568	34052683	0.98593	22.1834	-1.31574	3204186	6082294	0.526806	2.37062	-0.147244	487834	1066615	0.457367	0.205815	0.0127835	30721332	9762823	3.14677	14.1605	0.879531	2385938	591580	4533851	4.03316	7.66397	90.7461	172.439	-5.63641	-10.7105
10uM 4	32903891	32827489	1.00233	22.5524	-1.33866	3158976	6006590	0.525918	2.36663	-0.146996	456758	1056220	0.432446	0.194601	0.012087	30717595	9637406	3.18733	14.343	0.890869	2274161	551262	4380121	4.12537	7.94562	92.8209	178.777	-5.76527	-11.1041
10uM 5	31931700	33060577	0.965854	21.7317	-1.28768	3222536	6031379	0.534295	2.40433	-0.149337	427082	1076947	0.396567	0.178455	0.0110842	30241619	9780951	3.09189	13.9135	0.864193	2249607	549500	4262650	4.09392	7.75732	92.1131	174.54	-5.72131	-10.841
			#DIV/0!	#DIV/0!				#DIV/0!	#DIV/0!				#DIV/0!	#DIV/0!				#DIV/0!	#DIV/0!					#DIV/0!	#DIV/0!	#DIV/0!	#DIV/0!
			#DIV/0!	#DIV/0!				#DIV/0!	#DIV/0!				#DIV/0!	#DIV/0!				#DIV/0!	#DIV/0!					#DIV/0!	#DIV/0!	#DIV/0!	#DIV/0!
200uM 1	33386349	31874697	1.04742	23.5671	-1.70963	3320120	5814182	0.571038	2.56967	-0.194672	663841	1025455	0.647362	0.291313		27746829	9760191	2.84286	12.7929	0.969156	2059152	530572	3927700	3.881	7.40277	87.3226	166.562	-6.61535	-12.6183
200uM 2	32902030	32534495	1.0113	22.7542	-1.64804	3242266	5934467	0.546345	2.45855	-0.186254	641455	1050070	0.610869	0.274891	0.0208251	27499998	9828102	2.7981	12.5914	0.953897	1972962	538569	3876981	3.66334	7.19867	82.4252	161.97	-6.24433	-12.2705
200uM 3	32933900	31755413	1.03711	23.335	-1.69205	3259648	5844958	0.557685	2.50958	-0.19012	637164	1034502	0.615914	0.277161	0.0209971	26938987	9839228	2.73792	12.3206	0.933381	2087112	538816	3838832	3.87352	7.12457	87.1541	160.303	-6.60258	-12.1442
200uM 4	34355613	32750423	1.04901	23.6028	-1.71233	3378935	6167595	0.547853	2.46534	-0.186768	653116	1046857	0.623883	0.280747	0.0212687	27639421	10040969	2.75266	12.387	0.938408	2102294	533182	3899545	3.94292	7.31372	88.7157	164.559	-6.72089	-12.4666
200uM 5	33285079	31628940	1.05236	23.6781	-1.71804	3306681	5887994	0.561597	2.52719	-0.191454	606347	991304	0.611666	0.27525	0.0208523	26643999	9655884	2.75935	12.4171	0.940689	1905383	547138	3880217	3.48245	7.09184	78.3552	159.566	-5.936	-12.0884
outliner

## Sheet: Fig 2B
OCR	Control	10μM EX	200μM EX	SEM_ctrl	SEM_10	SEM_200	p value
1.5	32.0435	29.6264	13.5612	0.747793	1.42457	0.592738	0.199139
8	26.7493	24.3698	10.6296	0.997147	1.10165	0.54451	0.160913
14.5	26.3297	23.6655	10.3174	1.02004	0.809641	0.546075	0.08917
21	10.3108	9.96554	10.0228	0.28182	0.359093	0.405257	0.479608
27.5	10.7091	10.3651	9.22219	0.256742	0.158333	0.335969	0.305896
34	11.4503	11.0888	10.2516	0.593428	0.386586	0.602998	0.630794
41	56.0858	49.9845	21.1367	2.36448	1.97394	1.55943	0.0964375
47.5	49.5587	46.1595	19.5327	1.56459	1.8882	1.22793	0.216629
54	46.4983	43.22	18.9202	1.71149	1.4927	1.25609	0.199855
60.5	0	0	1.05188	0	0	0.0715273	#DIV/0!
67	0.609008	0.637005	0	0.171596	0.26747	0	0.933145
73	1.41977	1.62001	0.608996	0.0900743	0.331121	0.113436	0.595604
	ctrl1	ctrl2	ctrl3	ctrl4	10uM_1	10uM_2	10uM_3	10uM_4	200uM_1	200uM_2	200uM_3	200_4
1	78.0009	79.8471	90.3672	91.2165	77.4008	77.1853	77.4998	88.6232	40.1569	41.6272	39.9625	43.4539
2	71.5415	75.2148	85.0676	86.4309	73.3205	71.7596	72.2562	82.3466	37.0315	39.1514	36.2633	41.0276
3	70.4144	75.3922	85.2572	85.5128	72.3752	71.0022	72.493	80.9951	36.7416	39.1138	35.4611	40.9085
4	56.3441	58.8115	69.461	67.8843	60.2221	56.905	59.4021	65.5365	37.5471	38.5634	34.806	40.13
5	57.2037	59.4528	69.1826	68.2549	59.8529	57.6693	60.3358	65.8059	36.3867	38.4222	33.8289	39.2064
6	57.762	59.4961	69.6572	70.1437	60.3502	58.6102	60.5403	67.0578	37.1428	39.2639	34.5111	41.0441
7	96.424	103.969	118.203	117.004	99.2305	96.843	95.8181	110.25	46.7205	49.0988	44.8388	54.8441
8	91.7096	99.1153	110.969	107.698	95.781	93.6986	91.679	105.683	45.867	48.2452	42.8201	52.154
9	88.4749	96.2269	108.813	103.736	91.3504	89.0193	91.8489	102.865	44.2219	49.9404	41.9238	50.55
10	46.7558	48.5459	59.0257	56.9304	49.5679	47.0739	50.385	55.1768	28.3309	30.5307	26.1504	30.1509
11	47.7678	48.7934	59.7862	57.3464	49.4904	48.0045	51.5268	55.7298	27.3678	29.3086	25.2423	29.0368
12	48.2531	49.9598	60.1989	58.5249	50.3219	49.1812	51.8361	57.3443	28.0357	30.2101	25.7178	29.4278

## Sheet: Fig 2C
	control	10μM EX	200μM EX	SEM_ctrl	SEM_10	SEM_200	p_10	p_200
Basal Respiration	1	0.898812	0.351902	0.0387409	0.0307501	0.02029	0.08917	5.18615e-05
Proton Leak	1	0.966514	0.870045	0.0273325	0.0348269	0.0401479	0.479608	0.0416197
Maximal Respiration	1	0.891215	0.358109	0.0421583	0.0351951	0.0274105	0.0964375	4.27528e-05
Spare Respiratory Capacity	1	0.884493	0.3636	0.0518956	0.0412705	0.0352354	0.134641	0.000116068
Non Mitochondrial Oxygen Consumption	1	0.957141	0.54513	0.0574429	0.0320962	0.0189817	0.545282	0.00239843
ATP Production	1	0.855235	0.0183919	0.0468303	0.0441957	0.0230756	0.0657517	2.36535e-05
Coupling Efficiency	1	0.951302	0.0456881	0.00924882	0.0250953	0.0678103	0.146499	0.000658527
	ctrl1	ctrl2	ctrl3	ctrl4	10uM_1	10uM_2	10uM_3	10uM_4	200uM_1	200uM_2	200uM_3	200_4
Basal	23.6587	26.8463	26.2315	28.5824	22.8073	23.9283	22.108	25.8184	8.41068	8.58306	9.31064	10.7576
Proton Leak	9.58836	10.2656	10.4353	10.9539	10.6543	9.83108	9.01709	10.3597	9.21615	8.03269	8.65555	9.97911
Maximal Respiration	49.6682	55.4232	59.1776	60.074	49.6626	49.7692	45.4331	55.073	18.3896	18.5681	18.6883	24.6931
Spare Respiratory Capacity	26.0096	28.5768	32.9461	31.4916	26.8553	25.8409	23.3252	29.2546	9.97894	9.985	9.3777	13.9355
Non Mitochondrial Oxygen Consumption	46.7558	48.5459	59.0257	56.9304	49.5679	47.0739	50.385	55.1768	28.3309	30.5307	26.1504	30.1509
ATP Production	14.0703	16.5807	15.7962	17.6285	12.1531	14.0972	13.0909	15.4586	-0.805466	0.550368	0.655086	0.778486
Coupling Efficiency (%)	0.594721	0.617615	0.602183	0.61676	0.532857	0.589144	0.592134	0.598746	-0.0957671	0.0641226	0.0703589	0.0723662

## Sheet: Fig 2D
OCR	Control	200μM EX	p value	ctrol_SE	EX_SE
1.5	78.3653	58.7231	0.0167759	3.15719	7.14262
6	64.2865	41.0083	0.0070944	5.21516	6.60534
11	-1.27708	0.402022		3.06082	4.34361
16.5	142.381	125.721		8.68863	13.043
22	0	0		4.03128	4.93789
	replicate	Control	200uM EX
Basal	1	188.75	157.285
	2	191.929	138.441
	3	199.402	161.749
Basal	1	171.28	137.353
	2	177.489	122.268
	3	189.077	144.71
Rotenone	1	108.124	97.3844
	2	114.363	85.5742
	3	118.668	99.5534
Succinate	1	241.013	243.295
	2	260.491	216.825
	3	270.624	198.349
Antimycin A	1	107.532	103.519
	2	121.369	87.5326
	3	116.085	90.2548

## Sheet: Fig 2E
Citrate	0	1	2	3	4	5	6
Control	0.542133	0.00933333	0.374167	0.0211333	0.0357667	0.0158667	0.0016
EX	0.6061	0.00426667	0.335233	0.0131667	0.024	0.0159	0.00126667
SEM_control	0.00776194	0.000669162	0.00647671	0.000578312	0.000523874	0.000417665	5.7735e-05
SEM_EX	0.0159554	0.00104137	0.0126222	0.000290593	0.00115902	0.000971253	8.81917e-05
p value	0.0387864	0.020547	0.0714812	0.00125374	0.00358791	0.97702	0.0419145
isotopologue	0	1	2	3	4	5	6
EX 1	63.79	0.24	31	1.27	2.19	1.4	0.11
EX 2	59.25	0.44	34.72	1.37	2.42	1.65	0.13
EX 3	58.79	0.6	34.85	1.31	2.59	1.72	0.14
water 1	54.44	0.81	37.49	2	3.54	1.54	0.17
water 2	55.43	0.95	36.26	2.15	3.51	1.55	0.15
water 3	52.77	1.04	38.5	2.19	3.68	1.67	0.16

## Sheet: Fig 2F
Citrate	0	1	2	3	4	5	6
WT	0.158067	0.0195667	0.0852667	0.085	0.4896	0.1384	0.0240333
200uM EX	0.261233	0.00976667	0	0.0774	0.3886	0.247467	0.0156
SEM_WT	0.00259829	0.000392994	0.000523874	0.00137961	0.00766312	0.00513939	0.00124141
SEM_200	0.00285209	0.000466667	0	0.00144684	0.0164379	0.0179845	0.0007
p_WT 200	1.25419e-05	0.000106547	3.7746e-05	0.0191568	0.0133175	0.0196496	0.00835362
	isotopologue	0	1	2	3	4	5	6
200uM	1	25.57	0.93	0	8	36.21	27.86	1.43
	2	26.52	0.93	0	7.72	38.5	24.75	1.58
	3	26.28	1.07	0	7.5	41.87	21.63	1.67
WT	1	16.26	1.98	8.43	8.71	47.68	14.74	2.19
	2	15.8	2.01	8.54	8.55	48.87	13.82	2.4
	3	15.36	1.88	8.61	8.24	50.33	12.96	2.62

## Sheet: Fig 3A
	scrambled	KD	SEM_scrambled	SEM_KD
0	0.96332	0.99923	0.00168164	0.000280535
1	0	0	0	0
2	0.0359567	0.00056	0.00158808	0.000283608
3	0.000236667	4.66667e-05	0.000106823	3.28295e-05
4	0.000423333	0.00014	6.98411e-05	7.37111e-05
5	5.33333e-05	2e-05	6.66667e-06	2e-05
6	1e-05	0	1e-05	0
	isotopologue	ctrl_1	ctrl_2	ctrl_3	KD_1	KD_2	KD_3
	0	0.96295	0.96061	0.9664	0.99954	0.99948	0.99867
	1	0	0	0	0	0	0
	2	0.03616	0.0386	0.03311	9e-05	0.00052	0.00107
	3	0.00045	0.00014	0.00012	0.00011	0	3e-05
	4	0.00038	0.00056	0.00033	0.00025	0	0.00017
	5	6e-05	6e-05	4e-05	0	0	6e-05
	6	0	3e-05	0	0	0	0

[truncated: 7 more sheets: Fig 3B, Fig 3C, Fig 4A, Fig 4B, Fig 4C, Fig 6A, Fig 6B]
